# Supplementary material for: High-coverage sequencing and annotated assembly of the genome of the Australian dragon lizard Pogona vitticeps
Source: Gigascience. 2015 Sep 28;4:45. doi: 10.1186/s13742-015-0085-2 (PMC4585809; doi:10.1186/s13742-015-0085-2)
Supplement: Additional file 1: — ENA accession numbers. (XLSX 18 kb) [file 13742_2015_85_MOESM1_ESM.xlsx]

## Sheet: ENA.Accessions
Study accession	Sample accession	Experiment accession	Run accession	tax_id	scientific_name	common_name	anonymized_name	sample_title	sample_description	specimen_voucher	country	identified_by	isolation_source	lat_lon	sex	sample_alias	instrument_model	library_name	library_source	library_selection	library_strategy	design_description	library_construction_protocol	insert_size	forward_file_name	forward_file_md5	reverse_file_name	reverse_file_md5
PRJEB5206	ERS392547	ERX376304	ERR409943	103695	Pogona vitticeps	central bearded dragon		ZZ male	Blood	1003387339	Australia	D OMeally	Queensland, 58 km west of Eulo on Adventure Way	28.098S 144.465E	Male	PVI1	Illumina HiSeq 2000	250	GENOMIC	size fractionation	WGS	Whole genome sequencing	BGI	250	pogona/male.raw/250/120316_I251_FCC0HJ1ACXX_L2_SZAXPI005801-14_1.fq.gz	9bb88d2e8a03e6a747c5ecb8ab1cb16a	pogona/male.raw/250/120316_I251_FCC0HJ1ACXX_L2_SZAXPI005801-14_2.fq.gz	415eb4932e2acb9b0e5c7429f482c63b
PRJEB5206	ERS392547	ERX376305	ERR409944	103695	Pogona vitticeps	central bearded dragon		ZZ male	Blood	1003387339	Australia	D OMeally	Queensland, 58 km west of Eulo on Adventure Way	28.098S 144.465E	Male	PVI1	Illumina HiSeq 2000	250	GENOMIC	size fractionation	WGS	Whole genome sequencing	BGI	250	pogona/male.raw/250/120316_I251_FCC0HJ1ACXX_L3_SZAXPI005801-14_1.fq.gz	a4bfc9ee905abd2d6e573a31ed7fd143	pogona/male.raw/250/120316_I251_FCC0HJ1ACXX_L3_SZAXPI005801-14_2.fq.gz	942a0100d730856a0fc8fe3067f175c5
PRJEB5206	ERS392547	ERX376306	ERR409945	103695	Pogona vitticeps	central bearded dragon		ZZ male	Blood	1003387339	Australia	D OMeally	Queensland, 58 km west of Eulo on Adventure Way	28.098S 144.465E	Male	PVI1	Illumina HiSeq 2000	500	GENOMIC	size fractionation	WGS	Whole genome sequencing	BGI	500	pogona/male.raw/500/120316_I251_FCC0HJ1ACXX_L3_SZAIPI005800-15_1.fq.gz	8dc0c9c3eb48e7c6383d8662c99c1ede	pogona/male.raw/500/120316_I251_FCC0HJ1ACXX_L3_SZAIPI005800-15_2.fq.gz	3051b97980e64c24dd77175c56701531
PRJEB5206	ERS392547	ERX376307	ERR409946	103695	Pogona vitticeps	central bearded dragon		ZZ male	Blood	1003387339	Australia	D OMeally	Queensland, 58 km west of Eulo on Adventure Way	28.098S 144.465E	Male	PVI1	Illumina HiSeq 2000	500	GENOMIC	size fractionation	WGS	Whole genome sequencing	BGI	500	pogona/male.raw/500/120316_I251_FCC0HJ1ACXX_L2_SZAIPI005800-15_1.fq.gz	9e634b0dc7e4193176d3c3e7ed7eac3b	pogona/male.raw/500/120316_I251_FCC0HJ1ACXX_L2_SZAIPI005800-15_2.fq.gz	9165842edf54fa60e9f02ebc79ffc0e9
PRJEB5206	ERS392547	ERX376308	ERR409947	103695	Pogona vitticeps	central bearded dragon		ZZ male	Blood	1003387339	Australia	D OMeally	Queensland, 58 km west of Eulo on Adventure Way	28.098S 144.465E	Male	PVI1	Illumina HiSeq 2000	800	GENOMIC	size fractionation	WGS	Whole genome sequencing	BGI	800	pogona/male.raw/800/120316_I251_FCC0HJ1ACXX_L4_SZAMPI005799-16_1.fq.gz	24eaa4e51f7da58dea66c58323242033	pogona/male.raw/800/120316_I251_FCC0HJ1ACXX_L4_SZAMPI005799-16_2.fq.gz	836f0cddabe65e699cff847d332e8a12
PRJEB5206	ERS392547	ERX406836	ERR440173	103695	Pogona vitticeps	central bearded dragon		ZZ male	Blood	1003387339	Australia	D OMeally	Queensland, 58 km west of Eulo on Adventure Way	28.098S 144.465E	Male	PVI1	Illumina HiSeq 2000	2000	GENOMIC	size fractionation	WGS	Whole genome sequencing	BGI	2000	120515_I251_FCC0U0BACXX_L5_POGfitDAEDWAAPEI-16_1.fq.gz	4ee55eac5b07f8bbcc4552a96ff511c9	120515_I251_FCC0U0BACXX_L5_POGfitDAEDWAAPEI-16_2.fq.gz	f28af71ffa3e172c4439b93e8b2091d4
PRJEB5206	ERS392547	ERX376309	ERR409948	103695	Pogona vitticeps	central bearded dragon		ZZ male	Blood	1003387339	Australia	D OMeally	Queensland, 58 km west of Eulo on Adventure Way	28.098S 144.465E	Male	PVI1	Illumina HiSeq 2000	2000	GENOMIC	size fractionation	WGS	Whole genome sequencing	BGI	2000	pogona/male.raw/2000/120515_I251_FCC0U0BACXX_L6_POGfitDAEDWABPEI-17_1.fq.gz	d4bb98199ddfbb8eb70516da3295641b	pogona/male.raw/2000/120515_I251_FCC0U0BACXX_L6_POGfitDAEDWABPEI-17_2.fq.gz	ebe2596ff3ab487f0cc37444d036aa3a
PRJEB5206	ERS392547	ERX376310	ERR409949	103695	Pogona vitticeps	central bearded dragon		ZZ male	Blood	1003387339	Australia	D OMeally	Queensland, 58 km west of Eulo on Adventure Way	28.098S 144.465E	Male	PVI1	Illumina HiSeq 2000	5000	GENOMIC	size fractionation	WGS	Whole genome sequencing	BGI	5000	pogona/male.raw/5000/120518_I244_FCC0U22ACXX_L5_POGfitDAEDLAAPEI-18_1.fq.gz	54e89d49ee6ced0a617b89fd905b1831	pogona/male.raw/5000/120518_I244_FCC0U22ACXX_L5_POGfitDAEDLAAPEI-18_2.fq.gz	aceabed7267199f88dc89b726ede6491
PRJEB5206	ERS392547	ERX376311	ERR409950	103695	Pogona vitticeps	central bearded dragon		ZZ male	Blood	1003387339	Australia	D OMeally	Queensland, 58 km west of Eulo on Adventure Way	28.098S 144.465E	Male	PVI1	Illumina HiSeq 2000	6000	GENOMIC	size fractionation	WGS	Whole genome sequencing	BGI	6000	pogona/male.raw/6000/120518_I244_FCC0U22ACXX_L8_POGfitDAEDLAAPEI-19_1.fq.gz	e87d82ad90ff1dd136dbc7a8f11c6b6f	pogona/male.raw/6000/120518_I244_FCC0U22ACXX_L8_POGfitDAEDLAAPEI-19_2.fq.gz	0e7c1d1e8bded549a0f73f174b3c0a92
PRJEB5206	ERS392547	ERX376312	ERR409951	103695	Pogona vitticeps	central bearded dragon		ZZ male	Blood	1003387339	Australia	D OMeally	Queensland, 58 km west of Eulo on Adventure Way	28.098S 144.465E	Male	PVI1	Illumina HiSeq 2000	10000	GENOMIC	size fractionation	WGS	Whole genome sequencing	BGI	10000	pogona/male.raw/10000/120518_I244_FCC0U22ACXX_L4_POGfitDASDTAAPEI-95_1.fq.gz	25b356698aa75ef2badaff6d8bc466c2	pogona/male.raw/10000/120518_I244_FCC0U22ACXX_L4_POGfitDASDTAAPEI-95_2.fq.gz	28c45541e5faa226418e51577178cf37
PRJEB5206	ERS392547	ERX376313	ERR409952	103695	Pogona vitticeps	central bearded dragon		ZZ male	Blood	1003387339	Australia	D OMeally	Queensland, 58 km west of Eulo on Adventure Way	28.098S 144.465E	Male	PVI1	Illumina HiSeq 2000	10000	GENOMIC	size fractionation	WGS	Whole genome sequencing	BGI	10000	pogona/male.raw/10000/120518_I244_FCC0U22ACXX_L2_POGfitDAMDTAAPEI-20_1.fq.gz	832d90aebc97ce779057f2fedfce8e58	pogona/male.raw/10000/120518_I244_FCC0U22ACXX_L2_POGfitDAMDTAAPEI-20_2.fq.gz	36c1495ddd2ff397a159de4f475c0ce9
PRJEB5206	ERS392547	ERX376314	ERR409953	103695	Pogona vitticeps	central bearded dragon		ZZ male	Blood	1003387339	Australia	D OMeally	Queensland, 58 km west of Eulo on Adventure Way	28.098S 144.465E	Male	PVI1	Illumina HiSeq 2000	20000	GENOMIC	size fractionation	WGS	Whole genome sequencing	BGI	20000	pogona/male.raw/20000/120518_I244_FCC0U22ACXX_L3_POGfitDAQDUAAPEI-57_1.fq.gz	b97ea5bcb334ee0f0744c282504e7b90	pogona/male.raw/20000/120518_I244_FCC0U22ACXX_L3_POGfitDAQDUAAPEI-57_2.fq.gz	dd3d6358a39dddd71f084071e88dda34
PRJEB5206	ERS392547	ERX376315	ERR409954	103695	Pogona vitticeps	central bearded dragon		ZZ male	Blood	1003387339	Australia	D OMeally	Queensland, 58 km west of Eulo on Adventure Way	28.098S 144.465E	Male	PVI1	Illumina HiSeq 2000	20000	GENOMIC	size fractionation	WGS	Whole genome sequencing	BGI	20000	pogona/male.raw/20000/120529_I266_FCC0U2PACXX_L3_POGfitDDUASAAPEI-90_1.fq.gz	825cd91ef0f03b59be616ef71ffcc811	pogona/male.raw/20000/120529_I266_FCC0U2PACXX_L3_POGfitDDUASAAPEI-90_2.fq.gz	911e5397c78dd1ea52ecce418a754ed3
PRJEB5206	ERS392547	ERX376316	ERR409955	103695	Pogona vitticeps	central bearded dragon		ZZ male	Blood	1003387339	Australia	D OMeally	Queensland, 58 km west of Eulo on Adventure Way	28.098S 144.465E	Male	PVI1	Illumina HiSeq 2000	40000	GENOMIC	size fractionation	WGS	Whole genome sequencing	BGI	40000	pogona/male.raw/40000/120612_I277_FCD113UACXX_L7_POGfitDAQDVAAPEI-75_1.fq.gz	f1463cb57d89804ba62437f41579443b	pogona/male.raw/40000/120612_I277_FCD113UACXX_L7_POGfitDAQDVAAPEI-75_2.fq.gz	f3092f1d3a06af1acd84a382f4595ff5
PRJEB5206	ERS392547	ERX376317	ERR409956	103695	Pogona vitticeps	central bearded dragon		ZZ male	Blood	1003387339	Australia	D OMeally	Queensland, 58 km west of Eulo on Adventure Way	28.098S 144.465E	Male	PVI1	Illumina HiSeq 2000	40000	GENOMIC	size fractionation	WGS	Whole genome sequencing	BGI	40000	pogona/male.raw/40000/120612_I277_FCD113UACXX_L8_POGfitDAEDVAAPEI-95_2.fq.gz	909c0645df949086a137c1a9cb40fed1	pogona/male.raw/40000/120612_I277_FCD113UACXX_L8_POGfitDAEDVAAPEI-95_1.fq.gz	fd02d8eaf8e7cec8b063dcd5b6019538
PRJEB5206	ERS392548	ERX376299	ERR409938	103695	Pogona vitticeps	central bearded dragon		ZZ female	Blood	1003344224	Australia	D OMeally	Queensland, 27 km south of Thargominda on Hungerford Road	28.207S 143.829E	Female	PVI2	Illumina HiSeq 2000	250	GENOMIC	size fractionation	WGS	Whole genome sequencing	BGI	250	pogona/female.raw/250/120316_I251_FCC0HJ1ACXX_L1_SZAXPI005825-6_1.fq.gz	1e5e1f5d5726d8896b44aa65156d84d2	pogona/female.raw/250/120316_I251_FCC0HJ1ACXX_L1_SZAXPI005825-6_2.fq.gz	48baa1d2885a2974f03021f99a258943
PRJEB5206	ERS392548	ERX376300	ERR409939	103695	Pogona vitticeps	central bearded dragon		ZZ female	Blood	1003344224	Australia	D OMeally	Queensland, 27 km south of Thargominda on Hungerford Road	28.207S 143.829E	Female	PVI2	Illumina HiSeq 2000	500	GENOMIC	size fractionation	WGS	Whole genome sequencing	BGI	500	pogona/female.raw/500/120316_I251_FCC0HJ1ACXX_L6_SZAIPI005824-7_1.fq.gz	50a6f77e75501446954878fdd717f3f8	pogona/female.raw/500/120316_I251_FCC0HJ1ACXX_L6_SZAIPI005824-7_2.fq.gz	5fe753db100c9f5e926ba772ac209c74
PRJEB5206	ERS392548	ERX376301	ERR409940	103695	Pogona vitticeps	central bearded dragon		ZZ female	Blood	1003344224	Australia	D OMeally	Queensland, 27 km south of Thargominda on Hungerford Road	28.207S 143.829E	Female	PVI2	Illumina HiSeq 2000	500	GENOMIC	size fractionation	WGS	Whole genome sequencing	BGI	500	pogona/female.raw/500/120316_I251_FCC0HJ1ACXX_L7_SZAIPI005824-7_1.fq.gz	6da5b0c749971366690ddc2d589079c4	pogona/female.raw/500/120316_I251_FCC0HJ1ACXX_L7_SZAIPI005824-7_2.fq.gz	9133134c59a33745d9834a036db7c979
PRJEB5206	ERS392548	ERX376302	ERR409941	103695	Pogona vitticeps	central bearded dragon		ZZ female	Blood	1003344224	Australia	D OMeally	Queensland, 27 km south of Thargominda on Hungerford Road	28.207S 143.829E	Female	PVI2	Illumina HiSeq 2000	800	GENOMIC	size fractionation	WGS	Whole genome sequencing	BGI	800	pogona/female.raw/800/120316_I251_FCC0HJ1ACXX_L6_SZAMPI005823-8_1.fq.gz	3f993e30aef773b2d8e71d72e6b14f61	pogona/female.raw/800/120316_I251_FCC0HJ1ACXX_L6_SZAMPI005823-8_2.fq.gz	dcf683d97a1eabb2efc98841d7e7d889
PRJEB5206	ERS392548	ERX376303	ERR409942	103695	Pogona vitticeps	central bearded dragon		ZZ female	Blood	1003344224	Australia	D OMeally	Queensland, 27 km south of Thargominda on Hungerford Road	28.207S 143.829E	Female	PVI2	Illumina HiSeq 2000	800	GENOMIC	size fractionation	WGS	Whole genome sequencing	BGI	800	pogona/female.raw/800/120316_I251_FCC0HJ1ACXX_L7_SZAMPI005823-8_1.fq.gz	34d9f42803ef01426b48115b59914108	pogona/female.raw/800/120316_I251_FCC0HJ1ACXX_L7_SZAMPI005823-8_2.fq.gz	d7b3676de0a951a61e451019d48a00a9
PRJEB5206	ERS392549	ERX376280	ERR409919	103695	Pogona vitticeps	central bearded dragon		ZW female	Blood	1003342236	Australia	D OMeally	Queensland, 62 km west of Eulo on Adventure Way	28.099S 144.433E	Female	PVI3	Illumina HiSeq 2500	300	GENOMIC	size fractionation	WGS	Whole genome sequencing	BRF ANU	300	pogona/ZWfemale.raw/RADMUM_NoIndex_L001_R2_001.clean.fastq.gz	1ab1d137d84b03296d8a35b5f266ba47	pogona/ZWfemale.raw/RADMUM_NoIndex_L002_R1_001.clean.fastq.gz	f2608a64931cfc44688968131a3b5bf2
PRJEB5206	ERS392549	ERX376281	ERR409920	103695	Pogona vitticeps	central bearded dragon		ZW female	Blood	1003342236	Australia	D OMeally	Queensland, 62 km west of Eulo on Adventure Way	28.099S 144.433E	Female	PVI3	Illumina HiSeq 2500	300	GENOMIC	size fractionation	WGS	Whole genome sequencing	BRF ANU	300	pogona/ZWfemale.raw/RADMUM_NoIndex_L001_R1_001.clean.fastq.gz	886ca0f10639455a6d922934f1f1f716	pogona/ZWfemale.raw/RADMUM_NoIndex_L002_R2_001.clean.fastq.gz	032add0dbdd5932cfe3c96f2ca531b2e
PRJEB5206	ERS392549	ERX376279	ERR409918	103695	Pogona vitticeps	central bearded dragon		ZW female	Blood	1003342236	Australia	D OMeally	Queensland, 62 km west of Eulo on Adventure Way	28.099S 144.433E	Female	PVI3	Illumina HiSeq 2000	300	GENOMIC	size fractionation	WGS	Whole genome sequencing	BRF ANU	300	pogona/ZWfemale.raw/RADMUM_NoIndex_HiSeq2000_L002_R1_001.fastq.gz	?	pogona/ZWfemale.raw/RADMUM_NoIndex_HiSeq2000_L002_R2_001.fastq.gz	?
PRJEB5206	ERS392921	ERX379369	ERR413064	103695	Pogona vitticeps	central bearded dragon		ZZ male RNAseq	Brain	1003348030	Australia	D OMeally	Queensland, 40km west of Eulo on Adventure Way	28.124 S 144.627 E	Male	PVI4	Illumina HiSeq 2000	1003348030.Brain	TRANSCRIPTOMIC	RANDOM	RNA-Seq	Transcript diversity and abundance	BGI	200	pogona/tissue.series/348030brainA/POGwqlTALRAAPEI-72_L4_1.fq.gz	bd51a08d5c081399c4804d4f860c621e	pogona/tissue.series/348030brainA/POGwqlTALRAAPEI-72_L4_2.fq.gz	1a61fccc97e49ed0788539b036e6b500
PRJEB5206	ERS392922	ERX379370	ERR413065	103695	Pogona vitticeps	central bearded dragon		ZZ male RNAseq	Heart	1003348030	Australia	D OMeally	Queensland, 40km west of Eulo on Adventure Way	28.124 S 144.627 E	Male	PVI5	Illumina HiSeq 2000	1003348030.Heart	TRANSCRIPTOMIC	RANDOM	RNA-Seq	Transcript diversity and abundance	BGI	200	pogona/tissue.series/348030heartA/POGwqlTAHRAAPEI-32_L3_1.fq.gz	52c7b23d3c6404c282523d2b6cf6eb57	pogona/tissue.series/348030heartA/POGwqlTAHRAAPEI-32_L3_2.fq.gz	0bf24fbf9fa057d335961bb8d198061d
PRJEB5206	ERS392923	ERX379371	ERR413066	103695	Pogona vitticeps	central bearded dragon		ZZ male RNAseq	Kidney	1003348030	Australia	D OMeally	Queensland, 40km west of Eulo on Adventure Way	28.124 S 144.627 E	Male	PVI6	Illumina HiSeq 2000	1003348030.Kidney	TRANSCRIPTOMIC	RANDOM	RNA-Seq	Transcript diversity and abundance	BGI	200	pogona/tissue.series/348030kidneyA/POGwqlTAIRAAPEI-55_L3_1.fq.gz	f5342ca27ad749c775f68bc21ddf2de2	pogona/tissue.series/348030kidneyA/POGwqlTAIRAAPEI-55_L3_2.fq.gz	b6cc62e570ed3d6f961296ff82c40f17
PRJEB5206	ERS392924	ERX379372	ERR413067	103695	Pogona vitticeps	central bearded dragon		ZZ male RNAseq	Liver	1003348030	Australia	D OMeally	Queensland, 40km west of Eulo on Adventure Way	28.124 S 144.627 E	Male	PVI7	Illumina HiSeq 2000	1003348030.Liver	TRANSCRIPTOMIC	RANDOM	RNA-Seq	Transcript diversity and abundance	BGI	200	pogona/tissue.series/348030liverA/POGwqlTAGRAAPEI-26_L3_1.fq.gz	ee79bb3cfc668b7e43ccb4b567027826	pogona/tissue.series/348030liverA/POGwqlTAGRAAPEI-26_L3_2.fq.gz	9b94c59c909ba6ef43ff0420cf0d7925
PRJEB5206	ERS392925	ERX379373	ERR413068	103695	Pogona vitticeps	central bearded dragon		ZZ male RNAseq	Lung	1003348030	Australia	D OMeally	Queensland, 40km west of Eulo on Adventure Way	28.124 S 144.627 E	Male	PVI8	Illumina HiSeq 2000	1003348030.Lung	TRANSCRIPTOMIC	RANDOM	RNA-Seq	Transcript diversity and abundance	BGI	200	pogona/tissue.series/348030lungA/POGwqlTAJRAAPEI-61_L3_1.fq.gz	9188721417a2937651a7a3f5ad46d65a	pogona/tissue.series/348030lungA/POGwqlTAJRAAPEI-61_L3_2.fq.gz	0f1017eed1a165e0ec6b20e7123508b5
PRJEB5206	ERS392926	ERX379374	ERR413069	103695	Pogona vitticeps	central bearded dragon		ZZ male RNAseq	Muscle	1003348030	Australia	D OMeally	Queensland, 40km west of Eulo on Adventure Way	28.124 S 144.627 E	Male	PVI9	Illumina HiSeq 2000	1003348030.Muscle	TRANSCRIPTOMIC	RANDOM	RNA-Seq	Transcript diversity and abundance	BGI	200	pogona/tissue.series/348030muscleA/POGwqlTAKRAAPEI-71_L4_1.fq.gz	55ad45e1f2d5b6872d8bb5abc8141057	pogona/tissue.series/348030muscleA/POGwqlTAKRAAPEI-71_L4_2.fq.gz	7e88414565035e15cdf7b96a54e5cade
PRJEB5206	ERS392927	ERX379375	ERR413070	103695	Pogona vitticeps	central bearded dragon		ZZ male RNAseq	Testis	1003348030	Australia	D OMeally	Queensland, 40km west of Eulo on Adventure Way	28.124 S 144.627 E	Male	PVI10	Illumina HiSeq 2000	1003348030.Testis	TRANSCRIPTOMIC	RANDOM	RNA-Seq	Transcript diversity and abundance	BGI	200	pogona/tissue.series/348030testisA/POGwqlTAMRAAPEI-83_L4_1.fq.gz	e5b6ec4fac71cfe1bc6b48ae841e91e2	pogona/tissue.series/348030testisA/POGwqlTAMRAAPEI-83_L4_2.fq.gz	4d67255cb3d52fb44ac02be8e40db9cd
PRJEB5206	ERS392928	ERX379376	ERR413071	103695	Pogona vitticeps	central bearded dragon		ZW female RNAseq	Brain	1003344319	Australia	J Melville	Victoria, Murray-Sunset National Park, Underbool Track	34.805 S 141.638 E	Female	PVI11	Illumina HiSeq 2000	1003344319.Brain	TRANSCRIPTOMIC	RANDOM	RNA-Seq	Transcript diversity and abundance	BGI	200	pogona/tissue.series/344319brainA/POGwqlTAFRAAPEI-95_L3_1.fq.gz	e4e57039d08ea7d9f6690cae5a87f6e4	pogona/tissue.series/344319brainA/POGwqlTAFRAAPEI-95_L3_2.fq.gz	0c0a69334f8cb4afd4c90979b31c425f
PRJEB5206	ERS392929	ERX379377	ERR413072	103695	Pogona vitticeps	central bearded dragon		ZW female RNAseq	Heart	1003344319	Australia	J Melville	Victoria, Murray-Sunset National Park, Underbool Track	34.805 S 141.638 E	Female	PVI12	Illumina HiSeq 2000	1003344319.Heart	TRANSCRIPTOMIC	RANDOM	RNA-Seq	Transcript diversity and abundance	BGI	200	pogona/tissue.series/344319heartA/POGwqlTABRAAPEI-88_L3_1.fq.gz	84bb68b7b4923a997a1a9809c6b38b9f	pogona/tissue.series/344319heartA/POGwqlTABRAAPEI-88_L3_2.fq.gz	dab4b06666e4ce15e1ce206be2bae721
PRJEB5206	ERS392930	ERX379378	ERR413073	103695	Pogona vitticeps	central bearded dragon		ZW female RNAseq	Kidney	1003344319	Australia	J Melville	Victoria, Murray-Sunset National Park, Underbool Track	34.805 S 141.638 E	Female	PVI13	Illumina HiSeq 2000	1003344319.Kidney	TRANSCRIPTOMIC	RANDOM	RNA-Seq	Transcript diversity and abundance	BGI	200	pogona/tissue.series/344319kidneyA/POGwqlTACRAAPEI-89_L3_1.fq.gz	c5ebc7f172ac0236774fbac33d3f461a	pogona/tissue.series/344319kidneyA/POGwqlTACRAAPEI-89_L3_2.fq.gz	6b9c9faaff07ab75440395a3c9121006
PRJEB5206	ERS392931	ERX379379	ERR413074	103695	Pogona vitticeps	central bearded dragon		ZW female RNAseq	Liver	1003344319	Australia	J Melville	Victoria, Murray-Sunset National Park, Underbool Track	34.805 S 141.638 E	Female	PVI14	Illumina HiSeq 2000	1003344319.Liver	TRANSCRIPTOMIC	RANDOM	RNA-Seq	Transcript diversity and abundance	BGI	200	pogona/tissue.series/344319LiverA/POGwqlTAARAAPEI-87_L3_1.fq.gz	ef94ab7ea82cef723509875fe98b3007	pogona/tissue.series/344319LiverA/POGwqlTAARAAPEI-87_L3_2.fq.gz	4df31d26506bd2bc3632e70c44c629cc
PRJEB5206	ERS392932	ERX379380	ERR413075	103695	Pogona vitticeps	central bearded dragon		ZW female RNAseq	Lung	1003344319	Australia	J Melville	Victoria, Murray-Sunset National Park, Underbool Track	34.805 S 141.638 E	Female	PVI15	Illumina HiSeq 2000	1003344319.Lung	TRANSCRIPTOMIC	RANDOM	RNA-Seq	Transcript diversity and abundance	BGI	200	pogona/tissue.series/344319lungA/POGwqlTADRAAPEI-90_L3_1.fq.gz	e932a1de0dffe720585a889cfc619d53	pogona/tissue.series/344319lungA/POGwqlTADRAAPEI-90_L3_2.fq.gz	ccdfacd24d06d6e074f052d25b96dd44
PRJEB5206	ERS392933	ERX379381	ERR413076	103695	Pogona vitticeps	central bearded dragon		ZW female RNAseq	Muscle	1003344319	Australia	J Melville	Victoria, Murray-Sunset National Park, Underbool Track	34.805 S 141.638 E	Female	PVI16	Illumina HiSeq 2000	1003344319.Muscle	TRANSCRIPTOMIC	RANDOM	RNA-Seq	Transcript diversity and abundance	BGI	200	pogona/tissue.series/344319muscleA/POGwqlTAERAAPEI-94_L3_1.fq.gz	4ba1cb316b1c8fff4fe4d6d779d4cb23	pogona/tissue.series/344319muscleA/POGwqlTAERAAPEI-94_L3_2.fq.gz	11977d870e7b1267b6e5be06b0fba140
PRJEB5206	ERS392934			103695	Pogona vitticeps	central bearded dragon		ZZ male RNAseq	Salivary gland	1003340428	Australia	D OMeally	Queensland, 5km west of Cunnamulla on Adventure Way	28.093 S 145.591 E	Male	PVI17		1003340428.Salivary gland	1003340428
PRJEB5206	ERS392935	ERX379382	ERR413077	103695	Pogona vitticeps	central bearded dragon		ZZ female RNAseq	Brain	5005002929	Australia	A Georges	Captive bred	0 S 0 E	Female	PVI18	Illumina HiSeq 2000	5005002929.Brain	TRANSCRIPTOMIC	RANDOM	RNA-Seq	Transcript diversity and abundance	Ramaciotti Centre UNSW	200	pogona/dosage.comp.Nov2013/PW1_ACAGTG_L002_R1_001.fastq.gz	2832977c751925b9201d04c5b32be644	pogona/dosage.comp.Nov2013/PW1_ACAGTG_L002_R2_001.fastq.gz	3180777c6872514a6c1fdc6301a79e52
PRJEB5206	ERS392936	ERX379383	ERR413078	103695	Pogona vitticeps	central bearded dragon		ZZ female RNAseq	Heart	5005002929	Australia	A Georges	Captive bred	0 S 0 E	Female	PVI19	Illumina HiSeq 2000	5005002929.Heart	TRANSCRIPTOMIC	RANDOM	RNA-Seq	Transcript diversity and abundance	Ramaciotti Centre UNSW	200	pogona/dosage.comp.Nov2013/PW2_GCCAAT_L002_R1_001.fastq.gz	7b0327a9ce3f7bcc710b47acde3893ea	pogona/dosage.comp.Nov2013/PW2_GCCAAT_L002_R2_001.fastq.gz	3c21043ede19c6d23d719ee29678190a
PRJEB5206	ERS392937	ERX379384	ERR413079	103695	Pogona vitticeps	central bearded dragon		ZZ female RNAseq	Lung	5005002929	Australia	A Georges	Captive bred	0 S 0 E	Female	PVI20	Illumina HiSeq 2000	5005002929.Lung	TRANSCRIPTOMIC	RANDOM	RNA-Seq	Transcript diversity and abundance	Ramaciotti Centre UNSW	200	pogona/dosage.comp.Nov2013/PW3_CTTGTA_L002_R1_001.fastq.gz	af6d354bedfd6a338967e7828bf5ee2d	pogona/dosage.comp.Nov2013/PW3_CTTGTA_L002_R2_001.fastq.gz	28c1625f382672910ba66dd1acf85df9
PRJEB5206	ERS392938	ERX379385	ERR413080	103695	Pogona vitticeps	central bearded dragon		ZZ female RNAseq	Liver	5005002929	Australia	A Georges	Captive bred	0 S 0 E	Female	PVI21	Illumina HiSeq 2000	5005002929.Liver	TRANSCRIPTOMIC	RANDOM	RNA-Seq	Transcript diversity and abundance	Ramaciotti Centre UNSW	200	pogona/dosage.comp.Nov2013/PW4_GTGAAA_L002_R1_001.fastq.gz	9f9251b4217c689601eed92f31595b5b	pogona/dosage.comp.Nov2013/PW4_GTGAAA_L002_R2_001.fastq.gz	0e9c48fb6a0aa371ac65ebdb1ab819ce
PRJEB5206	ERS392939	ERX379386	ERR413081	103695	Pogona vitticeps	central bearded dragon		ZZ female RNAseq	Ovary	5005002929	Australia	A Georges	Captive bred	0 S 0 E	Female	PVI22	Illumina HiSeq 2000	5005002929.Ovary	TRANSCRIPTOMIC	RANDOM	RNA-Seq	Transcript diversity and abundance	Ramaciotti Centre UNSW	200	pogona/dosage.comp.Nov2013/PW5_ATCACG_L002_R1_001.fastq.gz	cebaac41b141ec47379d1f3d63ea272f	pogona/dosage.comp.Nov2013/PW5_ATCACG_L002_R2_001.fastq.gz	253f5a638aa6a0b77b4e0a5ceb63c1e3
PRJEB5206	ERS392940	ERX379387	ERR413082	103695	Pogona vitticeps	central bearded dragon		ZW female RNAseq	Ovary	5005003588	Australia	A Georges	Captive bred	0 S 0 E	Female	PVI23	Illumina HiSeq 2000	5005003588.Ovary	TRANSCRIPTOMIC	RANDOM	RNA-Seq	Transcript diversity and abundance	Ramaciotti Centre UNSW	200	pogona/dosage.comp.Nov2013/PW6_ACTTGA_L002_R1_001.fastq.gz	d48d719bdcbd46f9af81ca1638e9d399	pogona/dosage.comp.Nov2013/PW6_ACTTGA_L002_R2_001.fastq.gz	8ad572811d080e85ffdc169952e99107
PRJEB5206	ERS654816	ERX697258	ERR753524	103695	Pogona vitticeps	central bearded dragon		ZZ intersex RNAseq	Brain	1003347859	Australia	A Georges	Captive Bred	00S 00E	Intersex	E1	Illumina HiSeq 2000	1003347859.Brain	TRANSCRIPTOMIC	RANDOM	RNA-Seq	Transcript diversity and abundance	BGI	200	denis/f_domeal/1_l1_1.fq.gz	c481cadf96aaf96d15573c305d442ed5	denis/f_domeal/1_l1_2.fq.gz	73bb8c46367afab604696efe2de9ee28
PRJEB5206	ERS654817	ERX697259	ERR753525	103695	Pogona vitticeps	central bearded dragon		ZZ Male RNAseq	Brain	1003338787	Australia	D O'Meally	Thargomindah,Qld	28.214S 142.832E	Male	E2	Illumina HiSeq 2000	1003338787.Brain	TRANSCRIPTOMIC	RANDOM	RNA-Seq	Transcript diversity and abundance	BGI	200	denis/f_domeal/2_l1_1.fq.gz	2ac3c6d8e89b1b8ef9137a014997f36b	denis/f_domeal/2_l1_2.fq.gz	ea4d6f65c75f6b1ae88899037e54141d
PRJEB5206	ERS654818	ERX697260	ERR753526	103695	Pogona vitticeps	central bearded dragon		ZW Female RNAseq	Brain	1003348364	Australia	D O'Meally	Cunnamulla, Qld	28.112S 145.212E	Female	E3	Illumina HiSeq 2000	1003348364.Brain	TRANSCRIPTOMIC	RANDOM	RNA-Seq	Transcript diversity and abundance	BGI	200	denis/f_domeal/3_l1_1.fq.gz	e37894e1e0fe1f1c8e74abc4f5c33aa6	denis/f_domeal/3_l1_2.fq.gz	2a41110240a01ff0a52d8281f6af146c
PRJEB5206	ERS654819	ERX697261	ERR753527	103695	Pogona vitticeps	central bearded dragon		ZZ Intersex RNAseq	Testes	1003347859	Australia	A Georges	Captive Bred	00S 00E	Intersex	E4A	Illumina HiSeq 2000	1003347859.Testes	TRANSCRIPTOMIC	RANDOM	RNA-Seq	Transcript diversity and abundance	BGI	200	denis/f_domeal/4A_l1_1.fq.gz	899c31312e089a566b15da5eee7929c8	denis/f_domeal/4A_l1_2.fq.gz	355dcb4222e69a5e2961033fbc89fbd7
PRJEB5206	ERS654820	ERX697262	ERR753528	103695	Pogona vitticeps	central bearded dragon		ZZ Intersex RNAseq	Ovary	1003347859	Australia	A Georges	Captive Bred	00S 00E	Intersex	E7A	Illumina HiSeq 2000	1003347859.Ovary	TRANSCRIPTOMIC	RANDOM	RNA-Seq	Transcript diversity and abundance	BGI	200	denis/f_domeal/7A_l1_1.fq.gz	9e9eb21bb333245a4c3b694e2d25ee4f	denis/f_domeal/7A_l1_2.fq.gz	52e59b095308b0668b66c37980cb56b3
PRJEB5206	ERS654821	ERX697263	ERR753529	103695	Pogona vitticeps	central bearded dragon		ZZ Male RNAseq	Testes	1003338787	Australia	D O'Meally	Thargomindah,Qld	28.214S 142.832E	Male	E8A	Illumina HiSeq 2000	1003338787.Testes	TRANSCRIPTOMIC	RANDOM	RNA-Seq	Transcript diversity and abundance	BGI	200	denis/f_domeal/8A_l1_1.fq.gz	b42ac347ded271700e60e8b3481dc54f	denis/f_domeal/8A_l1_2.fq.gz	81c2d0078faccab7ef27a9c239c56fb4
PRJEB5206	ERS654822	ERX697264	ERR753530	103695	Pogona vitticeps	central bearded dragon		ZW Female RNAseq	Ovary	1003348364	Australia	D O'Meally	Cunnamulla, Qld	28.112S 145.212E	Female	E9ZWF	Illumina HiSeq 2000	1003348364.Ovary	TRANSCRIPTOMIC	RANDOM	RNA-Seq	Transcript diversity and abundance	BGI	200	denis/f_domeal/9ZW_l1_1.fq.gz	72862f3a3bb759f19f5270596ee28743	denis/f_domeal/9ZW_l1_2.fq.gz	9c725a8cc110d381aeea3482013eb983
